# Supplementary material for: RALFL34 regulates formative cell divisions in Arabidopsis pericycle during lateral root initiation
Source: J Exp Bot. 2016 Jul 18;67(16):4863–75. doi: 10.1093/jxb/erw281 (PMC4983113; doi:10.1093/jxb/erw281)
Supplement: Supplementary Data [file supp_erw281_supplementary_table_S1.xlsx]

## Sheet: CORNET
	CORNET TF tool analysis on RALF34
	Accession no.		Differential in De Smet et al (2008)	Up/Down-regulated in Arabidopsis Lateral Root initiation eFP Browser
			(Supplementary Table S1)	(Absolute values)
	AT1G09530			*
	AT1G21970			*
	AT1G33980			(*)
	AT1G57560			*
	AT1G74710			*
	AT2G20120			*
	AT2G20180			(*)
	AT2G31470			*
	AT2G32950			*
	AT2G43010			(*)
	AT3G04280			*
	AT3G20770			(*)
	AT3G59060			*
	AT4G14550			*
	AT4G27260		*	*
	AT4G32810			not present
	AT5G13630			*
	AT5G13790			*
	AT5G20240			*
	AT5G24470			*
	AT5G42970			*
	Overlap with Y1H

## Sheet: Y1H
	Yeast 1 Hybrid analysis on pRALF34 (promoter length is indicated)
	Accession no.	Gene Description	pRALF34 length				Differential in De Smet et al (2008)	Up/Down-regulated in Arabidopsis Lateral Root initiation eFP Browser
			869 bp		416 bp		(Supplementary Table S1)	(Absolute values)
			Repeat 1	Repeat 2
	AT2G23290	ATMYB70 - Member of the R2R3 factor gene family.			x			*
	AT4G17460	HAT1, Encodes a class II HD-ZIP protein			x		*	*
	AT3G15210	ATERF4			x			*
	AT5G44210	ATERF9			x			*
	AT1G28370	ATERF11			x			(*)
	AT1G47870	E2FC			x			*
	AT1G68840	ATRAV2, EDF2, ETHYLENE RESPONSE DNA BINDING FACTOR 2			x			*
	AT1G12610	DDF1 - Encodes a member of the DREB subfamily A-1 of ERF/AP2 TF family		x				*
	AT5G51190	Encodes a member of the ERF subfamily B-3 of ERF/AP2 TF family.			x			(*)
	AT5G53290	CRF3, encodes a member of the ERF subfamily B-5 of ERF/AP2 TF family			x			*
	AT1G68920	BHLH49			x		*	*
	AT4G23980	ARF9		x				*
	AT3G23030	IAA2			x			*
	AT1G04100	IAA10			x			*
	AT5G10510	PLT3 - PLETHORA 3			x		*	*
	AT1G56170	"NUCLEAR FACTOR Y, SUBUNIT C2", ATHAP5B			x		*	*
	AT1G51600	GATA28			x			*
	AT2G36930	zinc finger (C2H2 type) family protein			x			*
	AT3G57480	zinc finger (C2H2 type, AN1-like) family protein			x			*
	AT1G21910	DREB26 - DEHYDRATION RESPONSE ELEMENT-BINDING PROTEIN 26			x			*
	AT2G44730	Alcohol dehydrogenase transcription factor Myb/SANT-like family protein	x	x				*
	AT2G44730	Alcohol dehydrogenase transcription factor Myb/SANT-like family protein			x			*
	AT4G25210	DNA-binding storekeeper protein-related transcriptional regulator						*
	AT1G61730	DNA-binding storekeeper protein-related transcriptional regulator	x	x				*
	AT1G61730	DNA-binding storekeeper protein-related transcriptional regulator			x			*
	AT5G13790	AGL15 member of the MADS domain family of regulatory factors			x			*
	AT2G18060	Encodes a NAC-domain transcription factor, VND1			x			*
	AT4G28500	NAC domain containing protein 73, SND2	x		x			*
	AT3G54390	sequence-specific DNA binding transcription factors			x			*
	AT5G05610	AL1, Encodes a member of the Alfin1-like family of nuclear-localized PHD			x			*
	AT1G34370	ATSTOP1 -SENSITIVE TO PROTON RHIZOTOXICITY 1			x			*
	AT5G06960	OBF5 - OCS-ELEMENT BINDING FACTOR 5	x					*
	AT5G15210	ATHB30 - Encodes ZFHD3		x				(*)
	AT1G20640	NIN-LIKE PROTEIN 4, NLP4 - Plant regulator RWP-RK family protein		x				*
	ERF family members according to planttfdb.cbi.pku.edu.cn/index.php
	Overlap with CORNET
